# Supplementary material for: Divergent Cardiovascular Adaptations and Gene Regulation in High-Elevation Natives and Recent Colonizers of the Qinghai-Tibetan Plateau
Source: Mol Biol Evol. 2025 May 9;42(5):msaf103. doi: 10.1093/molbev/msaf103 (PMC12103977; doi:10.1093/molbev/msaf103)
Supplement: msaf103_Supplementary_Data [file msaf103_supplementary_data.zip]

Archive with 2 entries (2 files):
- cardiac-adaptation-Supporting_Information_Table_S1.xlsx
- MBE-2024-1048.R2-cardiac adaptation_Supporting information.pdf
