# Supplementary material for: Divergent Cardiovascular Adaptations and Gene Regulation in High-Elevation Natives and Recent Colonizers of the Qinghai-Tibetan Plateau
Source: Mol Biol Evol. 2025 May 9;42(5):msaf103. doi: 10.1093/molbev/msaf103 (PMC12103977; doi:10.1093/molbev/msaf103)
Supplement: msaf103_Supplementary_Data [file msaf103_supplementary_data.zip › cardiac-adaptation-Supporting_Information_Table_S1.xlsx]

## Sheet: Sheet1
Table S1. Sampling information of the White-rumpled snowfinch, Red-necked snowfinch, high-elevation and low-elevation tree sparrow used in this study.
Species	Sample	Location	Sampling Year	Cardiovascular phenotypes	Transcriptomic analyses	Elevation (m)	Sex	Body mass (g)	Heart mass (g)	Biosample accession
	WR-snowfinch1	Gahai, Gansu	2018.6	Yes	Yes	3400	Female	34.65	0.33	SAMN39604754
	WR-snowfinch2	Gahai, Gansu	2018.6	Yes	Yes	3400	Female	41.6	0.42	SAMN39604755
	WR-snowfinch3	Gahai, Gansu	2018.6	Yes	Yes	3400	Female	39.9	0.39	SAMN39604756
	WR-snowfinch4	Gahai, Gansu	2018.6	Yes	Yes	3400	Female	41.8	0.42	SAMN39604757
White-rumped snowfinch (n=9)	WR-snowfinch5	Gahai, Gansu	2018.6	Yes	Yes	3400	Male	38.5	0.34	SAMN39604758
	WR-snowfinch6	Gahai, Gansu	2018.6	Yes	Yes	3400	Female	38.5	0.36	SAMN39604759
	WR-snowfinch7	Gahai, Gansu	2018.6	Yes	Yes	3400	Female	43.5	0.4	SAMN39604760
	WR-snowfinch8	Gahai, Gansu	2018.6	Yes	Yes	3400	Male	35.8	0.39	SAMN39604761
	WR-snowfinch9	Gahai, Gansu	2018.6	Yes	Yes	3400	Female	38.4	0.33	SAMN39604762
	RN-snowfinch1	Gahai, Gansu	2018.6	Yes	Yes	3400	Male	26.76	0.37	SAMN39604763
	RN-snowfinch2	Gahai, Gansu	2018.6	Yes	Yes	3400	Female	26.8	0.36	SAMN39604764
Red-necked snowfinch (n=7)	RN-snowfinch3	Gahai, Gansu	2018.6	Yes	Yes	3400	Female	27.9	0.38	SAMN39604765
	RN-snowfinch4	Gahai, Gansu	2018.6	Yes	Yes	3400	Male	27.1	0.33	SAMN39604766
	RN-snowfinch5	Gahai, Gansu	2018.6	Yes	Yes	3400	Male	25.6	0.32	SAMN39604767
	RN-snowfinch6	Gahai, Gansu	2018.6	Yes	Yes	3400	Female	27.5	0.37	SAMN39604768
	RN-snowfinch7	Gahai, Gansu	2018.6	Yes	Yes	3400	Female	25.6	0.33	SAMN39604769
	H-treesparrow1	Gahai, Gansu	2018.6	Yes	Yes	3400	Female	21.53	0.33	SAMN39604770
	H -treesparrow2	Gahai, Gansu	2018.6	Yes	Yes	3400	Male	22.24	0.37	SAMN39604771
	H -treesparrow3	Gahai, Gansu	2018.6	Yes	Yes	3400	Unknown	21.52	0.35	SAMN39604772
	H -treesparrow4	Gahai, Gansu	2018.6	Yes	Yes	3400	Male	22.12	0.33	SAMN39604773
	H -treesparrow5	Gahai, Gansu	2018.6	Yes	Yes	3400	Female	22.35	0.39	SAMN39604774
High-elevation tree sparrow(n=8)	H -treesparrow6	Gahai, Gansu	2018.6	Yes	Yes	3400	Male	21.15	0.32	SAMN39604775
	H -treesparrow7	Gahai, Gansu	2018.6	Yes	Yes	3400	Female	22.1	0.34	SAMN39604776
	H -treesparrow8	Gahai, Gansu	2018.6	Yes	Yes	3400	Female	19.83	0.29	SAMN39604777
	L-treesparrow1	Beijing	2018.7	Yes	Yes	60	Female	15.1	0.201	SAMN39604781
Low-elevation tree sparrow (n=9)	L-treesparrow2	Beijing	2018.7	Yes	Yes	60	Female	16.3	0.22	SAMN39604782
	L-treesparrow3	Beijing	2018.7	Yes	Yes	60	Male	16	0.206	SAMN39604783
	L-treesparrow4	Beijing	2018.7	Yes	No	60	Male	15.8	0.206	-
	L-treesparrow5	Beijing	2018.7	Yes	No	60	Unknown	16.3	0.21	-
	L-treesparrow6	Beijing	2018.7	Yes	No	60	Female	16	0.238	-
	L-treesparrow7	Wuhu, Anhui	2018.7	Yes	Yes	40	Male	18.6	0.26	SAMN39604778
	L-treesparrow8	Wuhu, Anhui	2018.7	Yes	Yes	40	Female	18.24	0.22	SAMN39604779
	L-treesparrow9	Wuhu, Anhui	2018.7	Yes	Yes	40	Female	18.66	0.27	SAMN39604780
